# Supplementary material for: Rural–Urban Differences in Physical Fitness and Overweight Prevalence of Children and Adolescents from Central South China
Source: Int J Environ Res Public Health. 2023 Jan 29;20(3):2390. doi: 10.3390/ijerph20032390 (PMC9916208; doi:10.3390/ijerph20032390)
Supplement: Supplementary file 1 [file ijerph-20-02390-s001.zip]

Archive with 1 entries (1 files):
- ijerph-2174085-supplementary.xlsx
