# Supplementary material for: Rural–Urban Differences in Physical Fitness and Overweight Prevalence of Children and Adolescents from Central South China
Source: Int J Environ Res Public Health. 2023 Jan 29;20(3):2390. doi: 10.3390/ijerph20032390 (PMC9916208; doi:10.3390/ijerph20032390)
Supplement: Supplementary file 1 [file ijerph-20-02390-s001.zip › ijerph-2174085-supplementary.xlsx]

## Sheet: Sheet1
	Compared the difference of proportions of "fail" and over-weight distribution between urban and rural by the Chi-square test(boys)					Compared the difference of proportions of "fail" and over-weight distribution between urban and rural by the Chi-square test(girls)					Compared the difference of proportions of "excellent" and low-weight distribution between urban and rural by the Chi-square test(boys)					Compared the difference of proportions of "excellent" and low-weight distribution between urban and rural by the Chi-square test(girls)					Compared the difference of values of each parameter between urban and rural							Compared the difference of values of each parameter between boys and gilrs
		indicators	X²	P			indicators	X²	P			indicators	X²	P			indicators	X²	P			indicators	F	P(boys)	P(girls)				indicators	F	P(urban)	P(rural)
	1st-2nd	BMI(obese)	0.024	0.878		1st-2nd	BMI(obese)	35.819	0		1st-2nd	BMI(low-weight )	61.46	0		1st-2nd	BMI(low-weight)	2.851	0.091		1st-2nd	Height	461.788	0	0			1st-2nd	Height	149.001	0	0
		BMI(over-weight)	42.161	0			BMI(over-weight )	0.506	0.477			Vital capacity	327.102	0			Vital capacity	445.59	0			Weight	50.298	0	0.003				Weight	229.699	0	0
		Vital capacity	692.847	0			Vital capacity	435.412	0			Sprint	30.079	0			Sprint	2.249	0.134			BMI	26.729	0	0				BMI	78.115	0	0
		Sprint	253.966	0			Sprint	152.223	0			Sit-reach	0.364	0.546			Sit-reach	1029.74	0			Vital capacity	8.587	0	0.559				Vital capacity	21.609	0	0.125
		Sit-reach	73.406	0			Sit-reach	84.113	0			1 min rope-skip	3463.78	0			1 min rope-skip	3334.91	0			Sprint	25.9	0	0				Sprint	36.87	0	0
		1 min rope-skip	1025.78	0			1 min rope-skip	887.55	0			overall fitness	2008.67	0			overall fitness	2254.92	0			Sit-reach	46.13	0.001	0				Sit-reach	379.642	0	0
		overall fitness	282.841	0			overall fitness	312.046	0			Cardiorespiratory fitness	2291.21	0			Cardiorespiratory fitness	2585.91	0			1 min rope-skip	1577.26	0	0				1 min rope-skip	10.394	0.012	0.049
		Cardiorespiratory fitness	1429.74	0			Cardiorespiratory fitness	1114.34	0			Muscular fitness	3463.78	0			Muscular fitness	3334.91	0			Speed-agility	41.703	0	0				Speed-agility	377.609	0	0
		Muscular fitness	1025.78	0			Muscular fitness	887.55	0		3rd-4th	BMI(low-weight )	93.796	0		3rd-4th	BMI(low-weight)	10.921	0.001			Flexibility	59.787	0	0				Flexibility	1.013	0	0
	3rd-4th	BMI(obese)	3.673	0		3rd-4th	BMI(obese)	20.095	0			Vital capacity	320.811	0			Vital capacity	334.536	0			Cardiorespiratory fitness	1556.48	0	0				Cardiorespiratory fitness	130.783	0	0
		BMI(over-weight)	141.807	0			BMI(over-weight )	9.352	0.002			Sprint	47.022	0			Sprint	20.842	0			Muscular fitness	1404.31	0	0				Muscular fitness	1.238(0.266)	0.123	0.879
		Vital capacity	442.229	0			Vital capacity	307.351	0			Sit-reach	122.218	0			Sit-reach	569.706	0		3rd-4th	Height	317.75	0	0			3rd-4th	Height	26.216	0	0		Overweight students' numbers and distribution by grade, sex and area of residence
		Sprint	270.06	0			Sprint	172.442	0			1 min sit-up	117.836	0			1 min sit-up	143.665	0			Weight	9.788	0.002	0.143				Weight	147.415	0	0		Grade	Total	Boys				Girls
		Sit-reach	22.055	0.055			Sit-reach	17.102	0			1 min rope-skip	4770.1	0			1 min rope-skip	4439.64	0			BMI	78.426	0	0				BMI	136.244	0	0				Urban	Rural	X²	P	Urban	Rural	X²	P
		1 min sit-up	176.533	0			1 min sit-up	217.191	0			overall fitness	2566.35	0			overall fitness	2216.78	0			Vital capacity	25.07	0	0.89				Vital capacity	13.571	0	0.481		1st-2nd	7083	1,998 (49.7)	2,023 (50.3)	49.8665	0	1,550 (41.0)	2,232 (59.0)	13.3589	0
		1 min rope-skip	890.788	0			1 min rope-skip	856.603	0			Cardiorespiratory fitness	2662.42	0			Cardiorespiratory fitness	2983.34	0			Sprint	6.493	0.227	0.025				Sprint	29.207	0	0		3rd-4th	7806	2,021 (47.5)	2,232 (52.5)	110.888	0	1,331 (37.5)	2,222 (62.5)	69.4288	0
		overall fitness	373.524	0			overall fitness	447.194	0			Muscular fitness	3367.27	0			Muscular fitness	2876.72	0			Sit-reach	26.055	0	0.206				Sit-reach	443.46	0	0		5th-6th	6089	1,327 (40.3)	1,969 (59.7)	330.249	0	827 (29.6)	1,966 (70.4)	269.1929	0
		Cardiorespiratory fitness	1322.69	0			Cardiorespiratory fitness	1057.41	0		5th-6th	BMI(low-weight )	64.869	0		5th-6th	BMI(low-weight)	8.585	0.003			1 min sit-up	84.244	0	0				1 min sit-up	4.37	0.027	0.43		7th-9th	10694	5,337 (66.8)	2,648 (33.2)	811.4073	0	3,035 (56.7)	2,322 (43.3)	572.583	0
		Muscular fitness	987.731	0			Muscular fitness	981.399	0			Vital capacity	100.385	0			Vital capacity	719.03	0			1 min rope-skip	1683.46	0	0				1 min rope-skip	65.627	0	0		Total	35040	9,165 (50.1)	9,120 (49.9)			8,261 (49.3)	8,494 (50.7)
	5th-6th	BMI(obese)	325.513	0		5th-6th	BMI(obese)	21.295	0			Sprint	14.093	0			Sprint	67.263	0			Speed-agility	5.649(0.017)	0.163	0.046				Speed-agility	73.75	0	0
		BMI(over-weight)	122.128	0			BMI(over-weight )	7.671	0.006			Sit-reach	148.058	0			Sit-reach	273.907	0			Flexibility	13.764	0	0				Flexibility	10.469	0	0
		Vital capacity	567.049	0			Vital capacity	265.409	0			Shuttle-run	1.772	0.183			Shuttle-run	34.372	0			Cardiorespiratory fitness	1495.9	0	0				Cardiorespiratory fitness	100.988	0	0
		Sprint	24.129	0			Sprint	4.262	0.039			1 min sit-up	241.355	0			1 min sit-up	163.292	0			Muscular fitness	1199.17	0	0				Muscular fitness	0.828(0.363)	0.552	0.457
		Sit-reach	149.148	0			Sit-reach	0.012	0.912			1 min rope-skip	3079.38	0			1 min rope-skip	2729.68	0		5th-6th	Height	243.806	0	0			5th-6th	Height	0.272	0.942	0.443
		Shuttle-run	96.269	0			Shuttle-run	132.996	0			overall fitness	1522.57	0			overall fitness	1136.63	0			Weight	8.32	0.002	0.263				Weight	61.792	0	0
		1 min sit-up	85.446	0			1 min sit-up	202.403	0			Cardiorespiratory fitness	28.937	0			Cardiorespiratory fitness	10.893	0.001			BMI	68.922	0	0				BMI	99	0	0
		1 min rope-skip	553.702	0			1 min rope-skip	495.764	0			Muscular fitness	1098.33	0			Muscular fitness	911.334	0			Vital capacity	256.94	0	0				Vital capacity	30.385	0	0
		overall fitness	200.6	0			overall fitness	139.786	0		7th-9th	BMI(low-weight )	119.084	0		7th-9th	BMI(low-weight)	20.954	0			Sprint	0	0.687	0.736				Sprint	5.194	0.184	0.028
		Cardiorespiratory fitness	500.772	0			Cardiorespiratory fitness	310.431	0			Vital capacity	1727.5	0			Vital capacity	816.947	0			Sit-reach	13.714	0	0.002				Sit-reach	451.35	0	0
		Muscular fitness	486.58	0			Muscular fitness	552.325	0			Sprint	21.373	0			Sprint	353.787	0			Shuttle-run	0.143	0.231	0.634				Shuttle-run	0.046	0.465	0.298
	7th-9th	BMI(obese)	325.513	0		7th-9th	BMI(obese)	9.817	0.002			Long-jump	1.797	0.18			Long-jump	301.379	0			1 min sit-up	195.59	0	0				1 min sit-up	0.597	0.285	0.939
		BMI(over-weight)	213.312	0			BMI(over-weight )	12.085	0.001			Sit-reach	15.27	0			Sit-reach	598.577	0			1 min rope-skip	235.917	0	0				1 min rope-skip	9.506	0.058	0.006
		Vital capacity	1179.53	0			Vital capacity	878.294	0			1000m-run	311.507	0			800m-run	24.005	0			Speed-agility	0.396(0.529)	0.155	0.63				Speed-agility	38.06	0	0
		Sprint	11.952	0.001			Sprint	37.743	0			1 min sit-up	218.561	0			1 min sit-up	327.182	0			Flexibility	6.051	0	0				Flexibility	9.432	0	0
		Long-jump	12.642	0			Long-jump	157.728	0			overall fitness	8.725	0.003			overall fitness	28.986	0			Cardiorespiratory fitness	253.253	0	0				Cardiorespiratory fitness	340.828	0	0
		Sit-reach	462.148	0			Sit-reach	5.486	0.019			Cardiorespiratory fitness	28.881	0			Cardiorespiratory fitness	30.672	0			Muscular fitness	637.318	0	0				Muscular fitness	5.082	0.141	0.045
		1000m-run	430.609	0			800m-run	0.119	0.73			Muscular fitness	55.57	0			Muscular fitness	22.628	0		7th-9th	Height	855.457	0	0			7th-9th	Height	1128.94	0	0
		1 min sit-up	2177.88	0			1 min sit-up	601.906	0			Boys total	4225.41	0			girls total	4334.97	0			Weight	403.915	0	0				Weight	967.435	0	0
		overall fitness	320.451	0			overall fitness	4.958	0.026			Boys and girls total	8359.86	0								BMI	7.071	0	0.841				BMI	174.548	0	0
		Cardiorespiratory fitness	0.455	0.254			Cardiorespiratory fitness	281.094	0													Vital capacity	982.229	0	0				Vital capacity	875.577	0	0
		Muscular fitness	1487.42	0			Muscular fitness	22.52	0													Sprint	181.256	0	0				Sprint	777.071	0	0
		Boys total	6.263	0.012			gilrs total	565.754	0													Long-jump	88.565	0.024	0				Long-jump	1960.11	0	0
		Boys ang girls total	103.513	0																		Sit-reach	0.666	0	0				Sit-reach	1062.18	0	0
																						800m-run	174.552	0	0.003				800m-run	1164.21	0	0
																						1 min sit-up	22.311	0	0				1 min sit-up	72504.5	0	0
																						Speed-agility	137.56	0	0				Speed-agility	19.69	0.39	0
																						Flexibility	8.801	0	0				Flexibility	0.9886	0	0
																						Cardiorespiratory fitness	45.373	0	0				Cardiorespiratory fitness	275.793	0	0
																						Muscular fitness	347.164	0	0.931				Muscular fitness	7286.9	0	0
